# Supplementary material for: Crystal structure of tetra­wickmanite, Mn2+Sn4+(OH)6
Source: Acta Crystallogr E Crystallogr Commun. 2015 Jan 31;71(Pt 2):234–7. doi: 10.1107/S2056989015001632 (PMC4384573; doi:10.1107/S2056989015001632)
Supplement: Supplementary file 1 [file e-71-00234-sup1.cif]

##############################################################################
#                                                                            #
# This CIF contains the data in a paper accepted for publication in          #
# Acta Crystallographica Section E. It conforms to the requirements of       #
# Notes for Authors for Acta Crystallographica Section E, and has been       #
# peer reviewed under the auspices of the IUCr Commission on Journals.       #
#                                                                            #
# Full details of the Crystallographic Information File format               #
# are given in the paper "The Crystallographic Information File (CIF):       #
# a New Standard Archive File for Crystallography" by S. R. Hall, F. H.      #
# Allen and I. D. Brown [Acta Cryst. (1991), A47, 655-685].                  #
#                                                                            #
# The current version of the core CIF dictionary is obtainable from          #
# ftp://ftp.iucr.org/pub/cif_core.dic.                                       #
#                                                                            #
# Software is freely available for graphical display of the structure(s)     #
# in this CIF. For information consult the CIF software page                 #
# http://www.iucr.org/resources/cif/software.                                #
#                                                                            #
# This file may be used for bona fide research purposes within the           #
# scientific community so long as proper attribution is given to the journal # 
# article from which it was obtained.                                        #
#                                                                            #
##############################################################################
data_I
_audit_creation_method     SHELXL-97
_journal_date_recd_electronic     2015-01-06
_journal_date_accepted     2015-01-24
_journal_name_full     'Acta Crystallographica, Section E'
_journal_year     2015
_journal_volume     71
_journal_issue      2
_journal_page_first     234
_journal_page_last     237
_journal_paper_category     GI
_journal_paper_doi     10.1107/S2056989015001632
_journal_coeditor_code     WM5112
_publ_contact_author_name     'Barbara Lafuente'
_publ_contact_author_address
;
Department of Geosciences
University of Arizona
1040 E. 4th Street
Tucson, AZ 85721-0077, USA
;
_publ_contact_author_email     'barbaralafuente@email.arizona.edu'
_publ_contact_author_fax     '520-621-9993'
_publ_contact_author_phone     '520-621-2672'
_publ_section_title
;
Crystal structure of tetrawickmanite, Mn^2+^Sn^4+^(OH)~6~
;
loop_
    _publ_author_name
    _publ_author_footnote
    _publ_author_address
    'Lafuente, Barbara' .
;
Department of Geosciences
University of Arizona
1040 E. 4th Street
Tucson, AZ 85721-0077, USA
;
    'Yang, Hexiong' .
;
Department of Geosciences
University of Arizona
1040 E. 4th Street
Tucson, AZ 85721-0077, USA
;
    'Downs, Robert T.' .
;
Department of Geosciences
University of Arizona
1040 E. 4th Street
Tucson, AZ 85721-0077, USA
;
_publ_section_synopsis
;
The crystal structure of tetrawickmanite, a tetragonal hydroxide-perovskite
mineral, has been determined for the first time by means of single-crystal
X-ray diffraction. It is characterized by alternating corner-linked
[Mn^2+^(OH)~6~] and [Sn^4+^(OH)~6~] octahedra whose sense of rotation varies
along <i>c</i>, in contrast to its dimorph, the cubic wickmanite.
;
_chemical_name_systematic
;
Manganese(II) tin(IV) hexahydroxide]
;
_chemical_name_common     Tetrawickmanite
_chemical_formula_moiety     ?
_chemical_formula_sum     'H6 Mn O6 Sn'
_chemical_formula_iupac     'Mn Sn (O H)6'
_chemical_formula_weight     275.68
_chemical_melting_point     ?
_symmetry_cell_setting     tetragonal
_symmetry_space_group_name_H-M     'P 42/n'
_symmetry_space_group_name_hall     '-P 4bc'
loop_
    _symmetry_equiv_pos_as_xyz
    'x, y, z'
    '-x+1/2, -y+1/2, z'
    '-y, x+1/2, z+1/2'
    'y+1/2, -x, z+1/2'
    '-x, -y, -z'
    'x-1/2, y-1/2, -z'
    'y, -x-1/2, -z-1/2'
    '-y-1/2, x, -z-1/2'
_cell_length_a     7.8655(4)
_cell_length_b     7.8655(4)
_cell_length_c     7.7938(6)
_cell_angle_alpha     90.00
_cell_angle_beta     90.00
_cell_angle_gamma     90.00
_cell_volume     482.17(5)
_cell_formula_units_Z     4
_cell_measurement_reflns_used     1249
_cell_measurement_theta_min     4.5015
_cell_measurement_theta_max     37.8055
_cell_measurement_temperature     293(2)
_cell_special_details     ?
_exptl_crystal_description     Pseudocubic
_exptl_crystal_colour     'Yellow--orange'
_exptl_crystal_size_max     0.05
_exptl_crystal_size_mid     0.05
_exptl_crystal_size_min     0.04
_exptl_crystal_density_diffrn     3.798
_exptl_crystal_density_meas     ?
_exptl_crystal_density_method     'not measured'
_exptl_crystal_F_000     516
_exptl_absorpt_coefficient_mu     7.739
_exptl_absorpt_correction_type     multi-scan
_exptl_absorpt_process_details
;
(<i>SADABS</i>; Bruker, 2004)
;
_exptl_absorpt_correction_T_min     0.6983
_exptl_absorpt_correction_T_max     0.7471
_exptl_special_details     ?
_diffrn_ambient_temperature     293(2)
_diffrn_radiation_type     MoK\a
_diffrn_radiation_wavelength     0.71073
_diffrn_radiation_source     'fine-focus sealed tube'
_diffrn_radiation_monochromator     graphite
_diffrn_measurement_device_type     'Bruker APEXII CCD area-detector'
_diffrn_measurement_method     '\f and \w scan'
_diffrn_detector_area_resol_mean     ?
_diffrn_reflns_number     4394
_diffrn_reflns_av_R_equivalents     0.0201
_diffrn_reflns_av_sigmaI/netI     0.0234
_diffrn_reflns_theta_min     3.66
_diffrn_reflns_theta_max     37.82
_diffrn_reflns_theta_full     37.82
_diffrn_measured_fraction_theta_max     0.976
_diffrn_measured_fraction_theta_full     0.976
_diffrn_reflns_limit_h_min     -11
_diffrn_reflns_limit_h_max     7
_diffrn_reflns_limit_k_min     -12
_diffrn_reflns_limit_k_max     13
_diffrn_reflns_limit_l_min     -13
_diffrn_reflns_limit_l_max     5
_diffrn_standards_number     ?
_diffrn_standards_interval_count     ?
_diffrn_standards_interval_time     ?
_diffrn_standards_decay_%     ?
_refine_special_details
;
Refinement of <i>F</i>^2^ against ALL reflections. The weighted <i>R</i>-factor
<i>wR</i> and goodness of fit <i>S</i> are based on <i>F</i>^2^, conventional
<i>R</i>-factors <i>R</i> are based on <i>F</i>, with <i>F</i> set to zero for
negative <i>F</i>^2^. The threshold expression of <i>F</i>^2^ >
\s(<i>F</i>^2^) is used only for calculating <i>R</i>-factors(gt) <i>etc</i>.
and is not relevant to the choice of reflections for refinement.
<i>R</i>-factors based on <i>F</i>^2^ are statistically about twice as large
as those based on <i>F</i>, and <i>R</i>- factors based on ALL data will be
even larger.
;
_reflns_number_total     1272
_reflns_number_gt     681
_reflns_threshold_expression     I>2sigma(I)
_refine_ls_structure_factor_coef     Fsqd
_refine_ls_matrix_type     full
_refine_ls_R_factor_all     0.0516
_refine_ls_R_factor_gt     0.0205
_refine_ls_wR_factor_gt     0.0460
_refine_ls_wR_factor_ref     0.0557
_refine_ls_goodness_of_fit_ref     1.004
_refine_ls_restrained_S_all     1.004
_refine_ls_number_reflns     1272
_refine_ls_number_parameters     56
_refine_ls_number_restraints     0
_refine_ls_hydrogen_treatment     refall
_refine_ls_weighting_scheme     calc
_refine_ls_weighting_details
         'calc w=1/[\s^2^(Fo^2^)+(0.0220P)^2^+0.0000P] where P=(Fo^2^+2Fc^2^)/3'
_atom_sites_solution_hydrogens     difmap
_atom_sites_solution_primary     direct
_atom_sites_solution_secondary     difmap
_refine_ls_shift/su_max     0.000
_refine_ls_shift/su_mean     0.000
_refine_diff_density_max     0.547
_refine_diff_density_min     -0.535
_refine_ls_extinction_method
;
SHELXL97 (Sheldrick, 2008)
;
_refine_ls_extinction_coef     0.0044(3)
_refine_ls_extinction_expression
                                  'Fc^*^=kFc[1+0.001xFc^2^\l^3^/sin(2\q)]^-1/4^'
loop_
    _atom_type_symbol
    _atom_type_description
    _atom_type_scat_dispersion_real
    _atom_type_scat_dispersion_imag
    _atom_type_scat_source
    'O' 'O' 0.0106 0.0060
                         'International Tables Vol C Tables 4.2.6.8 and 6.1.1.4'
    'H' 'H' 0.0000 0.0000
                         'International Tables Vol C Tables 4.2.6.8 and 6.1.1.4'
    'Mn' 'Mn' 0.3368 0.7283
                         'International Tables Vol C Tables 4.2.6.8 and 6.1.1.4'
    'Sn' 'Sn' -0.6537 1.4246
                         'International Tables Vol C Tables 4.2.6.8 and 6.1.1.4'
_computing_data_collection
;
APEX2 (Bruker, 2004)
;
_computing_cell_refinement
;
SAINT (Bruker, 2004)
;
_computing_data_reduction
;
SAINT (Bruker, 2004)
;
_computing_structure_solution
;
SHELXS97 (Sheldrick, 2008)
;
_computing_structure_refinement
;
SHELXL97 (Sheldrick, 2008)
;
_computing_molecular_graphics
;
XtalDraw (Downs & Hall-Wallace, 2003)
;
_computing_publication_material
;
publCIF (Westrip, 2010)
;
loop_
    _atom_site_type_symbol
    _atom_site_label
    _atom_site_fract_x
    _atom_site_fract_y
    _atom_site_fract_z
    _atom_site_u_iso_or_equiv
    _atom_site_adp_type
    _atom_site_calc_flag
    _atom_site_refinement_flags
    _atom_site_occupancy
    _atom_site_symmetry_multiplicity
    _atom_site_disorder_assembly
    _atom_site_disorder_group
    Sn Sn 0.5000 0.0000 0.5000 0.00790(6) Uani d S 1 2 . .
    Mn Mn 0.5000 0.0000 0.0000 0.01017(8) Uani d S 1 2 . .
    O O1 0.74065(17) -0.05652(19) 0.5894(2) 0.0133(3) Uani d . 1 1 . .
    O O2 0.42512(19) -0.23929(17) 0.56923(18) 0.0138(3) Uani d . 1 1 . .
    O O3 0.43079(18) 0.08165(18) 0.74014(15) 0.0113(3) Uani d . 1 1 . .
    H H1 0.772(7) -0.171(8) 0.517(7) 0.030 Uiso d P 0.50 1 . .
    H H2 0.740(7) -0.025(7) 0.699(9) 0.030 Uiso d P 0.50 1 . .
    H H3 0.297(9) -0.292(7) 0.525(4) 0.030 Uiso d P 0.50 1 . .
    H H4 0.455(8) -0.252(7) 0.707(7) 0.030 Uiso d P 0.50 1 . .
    H H5 0.465(4) 0.215(4) 0.743(2) 0.030 Uiso d . 1 1 . .
loop_
    _atom_site_aniso_label
    _atom_site_aniso_U_11
    _atom_site_aniso_U_22
    _atom_site_aniso_U_33
    _atom_site_aniso_U_12
    _atom_site_aniso_U_13
    _atom_site_aniso_U_23
    Sn 0.00751(11) 0.00801(11) 0.00817(8) -0.00042(8) 0.00044(6) 0.00029(6)
    Mn 0.0102(2) 0.0102(2) 0.01012(17) 0.0004(2) 0.00047(14) 0.00021(15)
    O1 0.0098(6) 0.0174(7) 0.0128(6) -0.0002(5) -0.0011(6) 0.0014(6)
    O2 0.0147(7) 0.0091(7) 0.0176(7) 0.0001(5) 0.0009(6) 0.0012(6)
    O3 0.0145(7) 0.0107(8) 0.0087(5) -0.0002(6) 0.0005(5) -0.0006(5)
_geom_special_details
;
All e.s.d.'s (except the e.s.d. in the dihedral angle between two l.s. planes)
are estimated using the full covariance matrix. The cell e.s.d.'s are taken
into account individually in the estimation of e.s.d.'s in distances, angles
and torsion angles; correlations between e.s.d.'s in cell parameters are only
used when they are defined by crystal symmetry. An approximate (isotropic)
treatment of cell e.s.d.'s is used for estimating e.s.d.'s involving l.s.
planes.
;
loop_
    _geom_bond_atom_site_label_1
    _geom_bond_atom_site_label_2
    _geom_bond_site_symmetry_2
    _geom_bond_distance
    _geom_bond_publ_flag
    Sn O2 5_656 2.0446(13) ?
    Sn O2 . 2.0446(13) ?
    Sn O3 . 2.0523(12) ?
    Sn O3 5_656 2.0523(12) ?
    Sn O1 5_656 2.0654(13) ?
    Sn O1 . 2.0654(13) ?
    Mn O3 1_554 2.1933(12) ?
    Mn O3 5_656 2.1933(12) ?
    Mn O2 3_544 2.2007(13) ?
    Mn O2 7_666 2.2007(13) ?
    Mn O1 4_564 2.2009(14) ?
    Mn O1 8_646 2.2009(14) ?
loop_
    _geom_angle_atom_site_label_1
    _geom_angle_atom_site_label_2
    _geom_angle_atom_site_label_3
    _geom_angle_site_symmetry_1
    _geom_angle_site_symmetry_3
    _geom_angle
    _geom_angle_publ_flag
    O2 Sn O2 5_656 . 180.0 ?
    O2 Sn O3 5_656 . 91.66(5) ?
    O2 Sn O3 . . 88.34(5) ?
    O2 Sn O3 5_656 5_656 88.34(5) ?
    O2 Sn O3 . 5_656 91.66(5) ?
    O3 Sn O3 . 5_656 180.00(3) ?
    O2 Sn O1 5_656 5_656 88.67(5) ?
    O2 Sn O1 . 5_656 91.33(5) ?
    O3 Sn O1 . 5_656 89.84(6) ?
    O3 Sn O1 5_656 5_656 90.16(6) ?
    O2 Sn O1 5_656 . 91.33(5) ?
    O2 Sn O1 . . 88.67(5) ?
    O3 Sn O1 . . 90.16(6) ?
    O3 Sn O1 5_656 . 89.84(6) ?
    O1 Sn O1 5_656 . 180.0 ?
    O3 Mn O3 1_554 5_656 180.00(7) ?
    O3 Mn O2 1_554 3_544 94.21(5) ?
    O3 Mn O2 5_656 3_544 85.79(5) ?
    O3 Mn O2 1_554 7_666 85.79(5) ?
    O3 Mn O2 5_656 7_666 94.21(5) ?
    O2 Mn O2 3_544 7_666 180.00(7) ?
    O3 Mn O1 1_554 4_564 88.32(5) ?
    O3 Mn O1 5_656 4_564 91.68(5) ?
    O2 Mn O1 3_544 4_564 88.98(5) ?
    O2 Mn O1 7_666 4_564 91.02(5) ?
    O3 Mn O1 1_554 8_646 91.68(5) ?
    O3 Mn O1 5_656 8_646 88.32(5) ?
    O2 Mn O1 3_544 8_646 91.02(5) ?
    O2 Mn O1 7_666 8_646 88.98(5) ?
    O1 Mn O1 4_564 8_646 180.0 ?
loop_
    _geom_hbond_atom_site_label_D
    _geom_hbond_atom_site_label_H
    _geom_hbond_atom_site_label_A
    _geom_hbond_site_symmetry_A
    _geom_hbond_distance_DH
    _geom_hbond_distance_HA
    _geom_hbond_distance_DA
    _geom_hbond_angle_DHA
    O1 H1 O1 2_645 1.10(6) 2.22(7) 3.047(3) 131(4)
    O1 H1 O2 2_645 1.10(6) 2.51(6) 3.0846(19) 111(4)
    O1 H2 O2 7_667 0.89(7) 1.98(7) 2.859(2) 171(5)
    O2 H3 O2 2_545 1.15(7) 1.80(7) 2.760(3) 138(3)
    O2 H3 O1 6_556 1.15(7) 2.30(5) 3.140(2) 128(4)
    O2 H4 O1 8_647 1.11(5) 1.77(5) 2.859(2) 165(5)
    O3 H5 O3 8_657 1.09(3) 1.74(3) 2.752(2) 153(3)
_iucr_refine_instructions_details
;
TITL tetrawickmanite in P4(2)/n
CELL 0.71073   7.8655   7.8655   7.7938  90.000  90.000  90.000
ZERR    4.00   0.0004   0.0004   0.0006   0.000   0.000   0.000
LATT  1
SYMM 0.5-X, 0.5-Y, Z
SYMM -Y, 0.5+X, 0.5+Z
SYMM 0.5+Y, -X, 0.5+Z
SFAC O H MN SN
UNIT 24 24 4 4
L.S. 6
BOND $H
FMAP 2
PLAN 20
EQIV $1 -x+3/2, -y-1/2, z
EQIV $2 y+1, -x+1/2, -z+3/2
EQIV $3 -x+1/2, -y-1/2, z
EQIV $4 x-1/2, y-1/2, -z+1
EQIV $5 -y+1/2, x-1, -z+3/2
EQIV $6 -y+1/2, x, -z+3/2
HTAB O1 O1_$1
HTAB O1 O2_$1
HTAB O1 O2_$2
HTAB O2 O2_$3
HTAB O2 O1_$4
HTAB O2 O1_$5
HTAB O3 O3_$6
OMIT 0 3 1
OMIT 0 1 3
OMIT 1 2 1
SIZE 0.05 0.05 0.04
ACTA
WGHT    0.022000
EXTI    0.004393
FVAR       0.13107
SN    4    0.500000    0.000000    0.500000    10.50000    0.00751    0.00801 =
         0.00817    0.00029    0.00044   -0.00042
MN    3    0.500000    0.000000    0.000000    10.50000    0.01016    0.01023 =
         0.01012    0.00021    0.00047    0.00045
O1    1    0.740655   -0.056515    0.589381    11.00000    0.00979    0.01742 =
         0.01280    0.00138   -0.00110   -0.00021
O2    1    0.425121   -0.239288    0.569227    11.00000    0.01473    0.00914 =
         0.01760    0.00119    0.00088    0.00006
O3    1    0.430792    0.081653    0.740143    11.00000    0.01450    0.01071 =
         0.00869   -0.00057    0.00053   -0.00018
SADI 0.03 H1 O1 H5
H1    2    0.772457   -0.171387    0.516770    10.50000   10.03000
H2    2    0.739588   -0.025469    0.699428    10.50000   10.03000
H3    2    0.296663   -0.292484    0.524629    10.50000   10.03000
H4    2    0.455337   -0.252012    0.707497    10.50000   10.03000
H5    2    0.464767    0.215359    0.743133    11.00000   10.03000
HKLF 4
REM  tetrawickmanite in P4(2)/n
REM R1 =  0.0205 for    681 Fo > 4sig(Fo)  and  0.0516 for all   1272 data
REM     56 parameters refined using      0 restraints
END
WGHT      0.0222      0.0000
REM Highest difference peak  0.547,  deepest hole -0.535,  1-sigma level  0.143
Q1    1   0.4628  0.2590  0.5856  11.00000  0.05    0.55
Q2    1   0.4822 -0.0493  0.5602  11.00000  0.05    0.53
Q3    1   0.3305 -0.4452  0.5025  11.00000  0.05    0.51
Q4    1   0.5429  0.0994  0.7544  11.00000  0.05    0.49
Q5    1   0.5392 -0.2577  0.5680  11.00000  0.05    0.48
Q6    1   0.7170 -0.1424  0.6530  11.00000  0.05    0.47
Q7    1   0.5667 -0.0052  0.5436  11.00000  0.05    0.44
Q8    1   0.4687 -0.2168  0.4922  11.00000  0.05    0.43
Q9    1   0.4230  0.0017  0.5405  11.00000  0.05    0.43
Q10   1   0.7107 -0.1681  0.3619  11.00000  0.05    0.42
Q11   1   0.7087  0.0986  0.6165  11.00000  0.05    0.42
Q12   1   0.4012 -0.1815  0.4942  11.00000  0.05    0.42
Q13   1   0.4964  0.0046  0.7560  11.00000  0.05    0.41
Q14   1   0.3895 -0.0917  0.6004  11.00000  0.05    0.41
Q15   1   0.4779 -0.1063  0.6286  11.00000  0.05    0.40
Q16   1   0.3683  0.1050  0.5885  11.00000  0.05    0.40
Q17   1   0.2508 -0.4139  0.4914  11.00000  0.05    0.40
Q18   1   0.3601 -0.2721  0.4126  11.00000  0.05    0.37
Q19   1   0.4966 -0.0638  0.7395  11.00000  0.05    0.37
Q20   1   0.3312 -0.2207  0.6471  11.00000  0.05    0.37
;
