# Supplementary material for: Crystal structure of tetra­wickmanite, Mn2+Sn4+(OH)6
Source: Acta Crystallogr E Crystallogr Commun. 2015 Jan 31;71(Pt 2):234–7. doi: 10.1107/S2056989015001632 (PMC4384573; doi:10.1107/S2056989015001632)
Supplement: Supplementary file 2 [file e-71-00234-Isup2.hkl]

# 
# h,k,l, Fc-squared, Fo-squared, sigma(Fo-squared) and status flag 
# 
data_I
_shelx_title ' tetrawickmanite in P4(2)/n' 
_shelx_refln_list_code          4 
_shelx_F_calc_maximum      269.93 
_exptl_crystal_F_000       516.00 
_reflns_d_resolution_high  0.5795 
 
loop_ 
 _symmetry_equiv_pos_as_xyz 
 'x, y, z' 
 '-x+1/2, -y+1/2, z' 
 '-y, x+1/2, z+1/2' 
 'y+1/2, -x, z+1/2' 
 '-x, -y, -z' 
 'x-1/2, y-1/2, -z' 
 'y, -x-1/2, -z-1/2' 
 '-y-1/2, x, -z-1/2' 
 
_cell_length_a     7.8655 
_cell_length_b     7.8655 
_cell_length_c     7.7938 
_cell_angle_alpha  90.000 
_cell_angle_beta   90.000 
_cell_angle_gamma  90.000 
 
_shelx_F_squared_multiplier     1.000 
 
loop_ 
 _refln_index_h 
 _refln_index_k 
 _refln_index_l 
 _refln_F_squared_calc 
 _refln_F_squared_meas 
 _refln_F_squared_sigma 
 _refln_observed_status 
   1   1   0       47.01       27.73      5.96 o 
   0   2   0    72861.81    72360.24    878.17 o 
   2   2   0    34988.35    34391.07    324.72 o 
  -1   3   0      666.96      658.85     16.37 o 
   1   3   0      210.24      229.41      8.59 o 
   3   3   0     1230.32     1305.21     19.42 o 
  -2   4   0    42566.15    41884.74    365.98 o 
   0   4   0    54599.11    53757.36    561.39 o 
   2   4   0    48017.44    48894.73    463.66 o 
   4   4   0    27870.55    27714.95    228.48 o 
  -3   5   0      257.20      258.94     10.75 o 
  -1   5   0      192.40      166.04      9.49 o 
   1   5   0       72.51       68.75      7.96 o 
   3   5   0       52.20       52.57      7.64 o 
   5   5   0      152.35      155.66     11.82 o 
  -4   6   0    19931.64    20030.13    596.76 o 
  -2   6   0    22565.51    22823.47    209.82 o 
   0   6   0    10443.98    10209.31    122.28 o 
   2   6   0    18017.11    18157.03    170.09 o 
   4   6   0    14069.74    13900.07    160.48 o 
   6   6   0    20453.15    20148.93    316.69 o 
  -5   7   0        1.92        3.49     20.37 o 
  -3   7   0       32.23       -0.99     13.37 o 
  -1   7   0       48.01       29.98     10.68 o 
   1   7   0       28.12       48.55      9.96 o 
   3   7   0       76.26       84.10     39.29 o 
   5   7   0        2.62       28.01     14.39 o 
   7   7   0       45.84       34.34     17.08 o 
  -6   8   0    10462.74    10412.61    269.90 o 
  -4   8   0     9391.37     9131.14    236.92 o 
  -2   8   0    16906.15    15998.19    367.20 o 
   0   8   0    12700.24    12726.70    301.24 o 
   2   8   0    17976.75    18282.14    411.58 o 
   4   8   0    10651.07    10557.72    264.31 o 
   6   8   0    10452.63    10543.05    271.66 o 
  -5   9   0       19.03       13.39     25.03 o 
  -3   9   0      158.74      128.08     27.94 o 
  -1   9   0        7.46        1.16     19.79 o 
   1   9   0        7.09       15.72     21.54 o 
   3   9   0      214.56      314.40     36.68 o 
   5   9   0       28.17       37.25     24.45 o 
   7   9   0        2.15       10.48     25.03 o 
  -6  10   0     8182.72     7997.29    235.09 o 
  -4  10   0     7646.02     7253.09    212.79 o 
  -2  10   0     9090.25     9088.21    246.61 o 
   0  10   0     6641.35     6674.11    196.26 o 
   2  10   0     7198.20     7601.92    215.69 o 
   4  10   0     6090.14     6027.54    186.15 o 
   6  10   0     6082.82     6214.22    195.46 o 
  -5  11   0        2.70       -1.75     27.94 o 
  -3  11   0       72.41       68.11     30.27 o 
  -1  11   0       12.37       15.13     26.78 o 
   1  11   0        0.11        6.40     25.03 o 
   3  11   0       21.82       -1.75     26.19 o 
   5  11   0       24.27       16.88     27.94 o 
   7  11   0        2.22      -13.97     28.52 o 
  -4  12   0     3536.97     3474.88    144.20 o 
  -2  12   0     5237.56     5074.04    178.33 o 
   0  12   0     7465.74     7148.99    220.86 o 
   2  12   0     6983.16     7460.16    229.54 o 
   6  12   0     2956.41     3224.39    140.04 o 
  -3  13   0        2.66        0.58     33.76 o 
  -1  13   0        6.30       36.09     33.76 o 
   1  13   0        3.88       62.87     34.34 o 
   3  13   0        2.51      -29.10     29.10 o 
   0   1   1        0.11       -2.02      2.02 o 
   1   1   1     9538.23    10106.04     90.71 o 
  -1   2   1        0.18       -2.88      2.88 o 
   0   2   1        2.17       -3.27      3.27 o 
   2   2   1        0.56       -2.98      2.98 o 
  -2   3   1      676.93      718.10     12.32 o 
  -1   3   1      611.05      619.55      8.81 o 
   1   3   1    15201.63    15702.36    115.20 o 
   2   3   1     1719.52     1807.90     17.93 o 
   3   3   1     4480.85     4809.72     35.60 o 
  -3   4   1       21.12       15.47      4.24 o 
  -2   4   1      104.65       99.95      6.90 o 
  -1   4   1       47.29       36.85      4.46 o 
   0   4   1       43.30       37.49      4.94 o 
   1   4   1        0.07       -3.90      3.90 o 
   2   4   1       27.25       11.50      4.25 o 
   3   4   1      186.46      186.96      6.01 o 
   4   4   1        9.03        4.57      4.36 o 
  -4   5   1       27.65       26.39      5.28 o 
  -3   5   1     9947.78     9893.93     69.32 o 
  -2   5   1       13.45       15.23      4.85 o 
  -1   5   1     3800.04     3865.71     33.14 o 
   0   5   1       13.11        2.26      4.54 o 
   1   5   1     6403.14     6778.23     51.37 o 
   2   5   1        9.29       13.78      4.80 o 
   3   5   1     1036.35     1121.00     14.88 o 
   4   5   1       45.25       35.47      5.31 o 
   5   5   1     2540.02     2581.60     31.43 o 
  -5   6   1        1.55       -1.25      7.22 o 
  -4   6   1       42.96       56.71      9.00 o 
  -3   6   1      404.66      378.82     13.03 o 
  -2   6   1       15.90       16.89      5.14 o 
  -1   6   1       31.45       33.96      5.29 o 
   0   6   1       16.15       11.08      5.16 o 
   1   6   1        1.82       -3.49      5.11 o 
   2   6   1       11.81        5.28      5.21 o 
   3   6   1      607.76      566.25     13.45 o 
   4   6   1       37.24       36.16      7.79 o 
   5   6   1       31.65       30.83      8.60 o 
   6   6   1        8.67       10.13      9.72 o 
  -6   7   1       15.38       28.57     18.92 o 
  -5   7   1     1316.48     1264.88     45.10 o 
  -4   7   1       31.01       28.79     12.20 o 
  -3   7   1     1848.90     1939.01     42.55 o 
  -2   7   1       17.82       42.64     11.82 o 
  -1   7   1     1460.87     1473.33     35.94 o 
   0   7   1        5.01        8.98      9.49 o 
   1   7   1     3120.82     3220.98     42.88 o 
   2   7   1       60.06       73.48      9.84 o 
   3   7   1     3649.06     3679.98     65.47 o 
   4   7   1        0.93       18.01      9.73 o 
   5   7   1     3295.02     3242.30     62.82 o 
   6   7   1       16.59       11.55     14.02 o 
   7   7   1     2333.65     2274.82     54.04 o 
  -7   8   1        1.47       -4.66     23.87 o 
  -6   8   1       12.37        0.00     22.70 o 
  -5   8   1        2.85       -5.68     17.75 o 
  -4   8   1        7.08       11.59     21.54 o 
  -3   8   1      279.23      290.59     23.75 o 
  -2   8   1        6.17       14.88     11.95 o 
  -1   8   1       10.04       -0.22     10.97 o 
   0   8   1        0.09       -8.96     10.72 o 
   1   8   1       20.14       14.62     11.49 o 
   2   8   1        0.66       29.83     12.19 o 
   3   8   1      161.61      184.15     16.26 o 
   4   8   1        8.43       -2.09     11.64 o 
   5   8   1        8.19       40.75     13.28 o 
   6   8   1        0.11       12.53     13.10 o 
   7   8   1       29.91       42.56     15.38 o 
  -7   9   1     1050.53      903.66     65.84 o 
  -6   9   1      154.75      163.01     34.35 o 
  -5   9   1     2093.05     1968.97     64.11 o 
  -4   9   1       35.89       39.10     18.05 o 
  -3   9   1     2449.63     2410.91     68.90 o 
  -2   9   1        4.18       17.64     15.84 o 
  -1   9   1     3353.25     3431.71     83.85 o 
   0   9   1      291.56      380.35     27.58 o 
   1   9   1     1682.05     1737.89     55.66 o 
   2   9   1      162.19      147.67     20.95 o 
   3   9   1     1756.33     1719.69     56.69 o 
   4   9   1       16.24       36.09     18.34 o 
   5   9   1      664.89      634.66     36.18 o 
   6   9   1       78.99       87.63     20.12 o 
   7   9   1     1273.80     1268.38     52.67 o 
  -7  10   1        0.01       17.46     31.43 o 
  -6  10   1        0.16       20.37     29.69 o 
  -5  10   1       14.30       10.48     26.19 o 
  -4  10   1        1.17       22.68     18.31 o 
  -3  10   1        4.78       -0.92     25.32 o 
  -2  10   1       14.20       -8.75     15.75 o 
  -1  10   1        4.82       13.67     16.64 o 
   0  10   1       13.09       -6.44     16.30 o 
   1  10   1        4.88        5.81     15.99 o 
   2  10   1        8.74        2.87     16.86 o 
   3  10   1        0.21      -24.45     24.45 o 
   4  10   1        6.03       15.01     35.80 o 
   5  10   1        6.80       21.79     18.64 o 
   6  10   1       38.97        8.56     18.51 o 
   7  10   1        0.29      -17.90     17.90 o 
  -6  11   1       15.30        6.99     29.69 o 
  -5  11   1     1204.94     1275.51     80.99 o 
  -4  11   1        2.74        9.23     20.35 o 
  -3  11   1      550.11      568.10     38.50 o 
  -2  11   1        0.24      -15.81     15.81 o 
  -1  11   1     1199.04     1191.95    102.56 o 
   0  11   1       10.85       49.79     34.63 o 
   1  11   1      871.72      857.36     44.07 o 
   2  11   1        3.26        7.16     18.10 o 
   3  11   1     1976.67     2034.23     69.84 o 
   4  11   1        3.36       16.15     22.70 o 
   5  11   1     1225.59     1181.88     53.71 o 
   6  11   1        6.50        2.26     20.38 o 
   7  11   1     1416.24     1376.65     60.34 o 
  -6  12   1        0.92       86.15     38.42 o 
  -5  12   1        0.58       -5.82     29.69 o 
  -4  12   1       33.29       29.11     32.02 o 
  -3  12   1       19.42       33.38     22.02 o 
  -2  12   1        1.93       23.47     35.22 o 
  -1  12   1       16.71       19.03     20.98 o 
   0  12   1       15.09       36.41     21.36 o 
   1  12   1        0.01       -1.30     19.52 o 
   2  12   1       12.39       -1.15     20.16 o 
   3  12   1       36.56       25.08     21.39 o 
   4  12   1       12.01       18.32     21.36 o 
   5  12   1       18.56        1.46     20.58 o 
   6  12   1        2.92       17.03     23.04 o 
  -3  13   1      981.35      870.92     72.82 o 
  -2  13   1        0.05      -17.14     44.24 o 
  -1  13   1     1496.46     1498.32     81.88 o 
   0  13   1        2.92        6.80     21.39 o 
   1  13   1      930.87     1039.64     54.57 o 
   2  13   1       26.49       36.89     23.83 o 
   3  13   1      811.34      910.99     72.23 o 
   0   0   2    67376.80    68691.38   1832.03 o 
   0   1   2      188.91      184.78      4.22 o 
   1   1   2      326.00      359.10     13.09 o 
  -1   2   2      459.90      474.17     10.73 o 
   0   2   2    39723.98    39907.48    308.43 o 
   1   2   2      449.25      470.33     10.28 o 
   2   2   2    35150.96    33533.53    233.88 o 
  -2   3   2      470.32      452.41      7.98 o 
  -1   3   2      536.91      529.12      8.26 o 
   0   3   2     1068.87     1117.63     12.03 o 
   1   3   2      235.62      253.46      6.43 o 
   2   3   2      583.83      571.71      8.80 o 
   3   3   2      437.57      422.94      7.79 o 
  -3   4   2      647.93      608.33     10.25 o 
  -2   4   2    37721.87    37261.28    243.48 o 
  -1   4   2      176.27      179.82      6.06 o 
   0   4   2    47321.81    48348.18    312.28 o 
   1   4   2       22.16       16.17      4.50 o 
   2   4   2    43662.45    44349.84    301.37 o 
   3   4   2      441.20      432.95      8.51 o 
   4   4   2    23651.01    23974.77    159.39 o 
  -4   5   2      153.76      150.90      7.80 o 
  -3   5   2      262.14      275.48      8.09 o 
  -2   5   2      370.28      354.40      8.50 o 
  -1   5   2      217.81      204.12      7.09 o 
   0   5   2      257.66      254.18      8.04 o 
   1   5   2       42.31       25.44      5.45 o 
   2   5   2      385.49      382.56      9.10 o 
   3   5   2      232.25      225.03      7.51 o 
   4   5   2       29.15       21.98      5.18 o 
   5   5   2       61.45       46.03      8.63 o 
  -5   6   2      126.47      143.01     10.17 o 
  -4   6   2    15013.10    14868.62    172.37 o 
  -3   6   2      149.32      141.44      7.75 o 
  -2   6   2    24720.16    24756.35    176.29 o 
  -1   6   2      220.30      222.47      8.60 o 
   0   6   2    23489.71    23486.09    175.76 o 
   1   6   2       11.92        9.71      5.72 o 
   2   6   2    25634.01    25524.77    181.59 o 
   3   6   2       95.06      122.31      8.68 o 
   4   6   2    14294.45    13993.15    168.43 o 
   5   6   2      151.76      169.40     11.83 o 
   6   6   2    12063.89    11927.53    142.78 o 
  -6   7   2       27.23       25.03     23.28 o 
  -5   7   2        1.01        2.43     14.61 o 
  -4   7   2       70.59       78.06     11.79 o 
  -3   7   2        0.66       12.56      9.49 o 
  -2   7   2        1.21       -5.86      8.85 o 
  -1   7   2       31.44       43.72      9.31 o 
   0   7   2       25.00       26.46      7.72 o 
   1   7   2       14.48       14.91      8.39 o 
   2   7   2        4.94        6.24      8.39 o 
   3   7   2       11.12       -9.88      9.88 o 
   4   7   2        0.78        2.35      9.77 o 
   5   7   2       61.82       49.41     10.90 o 
   6   7   2        4.06       -4.82     11.08 o 
   7   7   2        5.41        1.43     12.50 o 
  -7   8   2        0.77      -19.79     22.70 o 
  -6   8   2     6765.57     6356.73    190.41 o 
  -5   8   2       24.07       36.67     24.45 o 
  -4   8   2     7941.04     7938.17    127.02 o 
  -3   8   2      101.15      119.12     13.38 o 
  -2   8   2    15533.69    15624.09    184.23 o 
  -1   8   2       87.83      100.16     13.88 o 
   0   8   2    16566.54    16337.15    214.42 o 
   1   8   2        2.10       20.54     11.73 o 
   2   8   2    18062.93    18249.08    237.52 o 
   3   8   2       29.92       42.30     13.00 o 
   4   8   2    10449.92    10083.04    127.00 o 
   5   8   2      105.59      120.47     15.82 o 
   6   8   2     7708.61     7674.82    158.94 o 
   7   8   2        2.48       -9.50     13.07 o 
   8   8   2     4540.57     4367.47    156.63 o 
  -8   9   2        1.50       51.22     31.43 o 
  -7   9   2        4.26       28.52     26.78 o 
  -6   9   2        0.50      -18.63     23.28 o 
  -5   9   2       51.64       50.64     26.78 o 
  -4   9   2       10.32       27.36     25.03 o 
  -3   9   2       35.69       50.10     33.47 o 
  -2   9   2        2.10      -13.03     15.72 o 
  -1   9   2       84.35       86.24     18.31 o 
   0   9   2       23.66       39.92     13.30 o 
   1   9   2       15.51        5.80     12.09 o 
   2   9   2        8.36        1.42     11.90 o 
   3   9   2       21.71       30.67     13.61 o 
   4   9   2       50.02       60.98     14.69 o 
   5   9   2       84.36       96.32     16.11 o 
   6   9   2        4.17        5.06     20.35 o 
   7   9   2        0.17        5.86     14.47 o 
  -8  10   2     4127.36     4353.16    165.88 o 
  -7  10   2        0.54      -17.46     27.94 o 
  -6  10   2     6339.30     6686.47    211.88 o 
  -5  10   2        0.10       -6.40     25.61 o 
  -4  10   2     6976.19     6692.76    202.69 o 
  -3  10   2      106.31       99.83     20.98 o 
  -2  10   2     8139.14     7943.21    356.35 o 
  -1  10   2       27.66        6.10     34.64 o 
   0  10   2     7209.71     7063.77    143.60 o 
   1  10   2       45.18       44.90     18.29 o 
   2  10   2     7133.78     6916.01    141.87 o 
   3  10   2       56.08       66.88     33.47 o 
   4  10   2     6528.85     6487.70    146.68 o 
   5  10   2       15.53        1.41     17.64 o 
   6  10   2     6116.78     6249.84    137.45 o 
   7  10   2       71.37       96.28     24.74 o 
  -7  11   2       32.37       58.79     37.25 o 
  -6  11   2        7.05       11.06     29.69 o 
  -5  11   2       12.40       45.40     30.27 o 
  -4  11   2       12.87      -13.97     27.36 o 
  -3  11   2       47.04       55.88     28.52 o 
  -2  11   2       23.74       16.39     19.14 o 
  -1  11   2       79.15       76.67     20.88 o 
   0  11   2       21.12      -14.34     18.34 o 
   1  11   2        0.02        6.83     18.15 o 
   2  11   2       26.56       48.68     20.06 o 
   3  11   2       28.31       18.81     22.70 o 
   4  11   2        8.41        3.25     21.54 o 
   5  11   2       41.73       14.64     19.47 o 
   6  11   2       29.54       51.11     27.07 o 
   7  11   2        2.05      -18.56     18.56 o 
  -6  12   2     3747.53     3873.93    158.23 o 
  -5  12   2       22.83       -3.49     31.43 o 
  -3  12   2        7.59        5.82     29.69 o 
  -2  12   2     4674.08     4844.70    172.40 o 
  -1  12   2       79.87       95.96     23.86 o 
   0  12   2     5041.52     4760.05    184.44 o 
   1  12   2        1.33       42.44     21.54 o 
   2  12   2     4640.03     4820.03    129.73 o 
   3  12   2        0.06       -4.07     19.76 o 
   4  12   2     4868.85     4536.23    327.00 o 
   5  12   2       58.45       86.51     24.02 o 
   6  12   2     3874.75     4067.46    245.25 o 
  -3  13   2        4.41      -11.64     31.43 o 
  -2  13   2        0.33       13.97     32.60 o 
  -1  13   2        0.13       21.54     32.01 o 
   0  13   2       14.33       26.50     31.72 o 
   1  13   2        3.04        3.98     22.12 o 
   2  13   2        3.03        5.54     22.18 o 
   3  13   2        0.08       33.09     24.49 o 
   1   1   3     5181.02     5299.04     44.10 o 
  -1   2   3     1619.33     1676.43     18.35 o 
   0   2   3      119.88      121.70      3.95 o 
   1   2   3     1003.71     1041.16     11.10 o 
   2   2   3       28.80       19.23      3.34 o 
  -2   3   3        1.49       -3.89      3.89 o 
  -1   3   3     4477.65     4534.32     34.14 o 
   0   3   3        0.07       -2.98      2.98 o 
   1   3   3     5583.08     5675.16     45.85 o 
   2   3   3        7.99       -2.12      3.52 o 
   3   3   3     4299.44     4453.81     35.41 o 
  -3   4   3       52.32       45.17      4.71 o 
  -2   4   3       35.66       23.48      4.74 o 
  -1   4   3       42.68       37.33      6.02 o 
   0   4   3       34.99       35.26      4.60 o 
   1   4   3       39.34       36.81      5.34 o 
   2   4   3        0.00       -4.49      4.49 o 
   3   4   3       20.15       24.51      4.68 o 
   4   4   3        0.22       -4.40      4.40 o 
  -4   5   3      129.18      150.22      8.47 o 
  -3   5   3     3583.39     3591.02     36.45 o 
  -2   5   3      162.85      156.65      6.97 o 
  -1   5   3     4164.58     4213.64     38.91 o 
   0   5   3     1666.54     1599.11     29.11 o 
   1   5   3     4034.69     4343.77     40.34 o 
   2   5   3      564.06      519.25     11.16 o 
   3   5   3     3330.91     3401.69     37.08 o 
   4   5   3       36.26       30.64      6.33 o 
   5   5   3     2403.41     2470.03     35.75 o 
  -5   6   3      261.30      291.51     25.89 o 
  -4   6   3       10.48       14.83     10.74 o 
  -3   6   3       30.46       43.25      7.80 o 
  -2   6   3        9.62        2.02      5.78 o 
  -1   6   3      492.69      481.34     11.16 o 
   0   6   3        0.21       -5.25      5.25 o 
   1   6   3      290.99      289.07      9.79 o 
   2   6   3       35.31       22.93      8.16 o 
   3   6   3        1.13       -7.06      7.06 o 
   4   6   3        4.43       -0.36      7.19 o 
   5   6   3      498.83      508.37     17.51 o 
   6   6   3        0.05       10.41      9.46 o 
  -6   7   3       34.19       33.09     17.08 o 
  -5   7   3     1884.38     1918.21     56.10 o 
  -4   7   3      104.47       91.42     14.18 o 
  -3   7   3     2201.79     2235.11     87.35 o 
  -2   7   3      104.37       98.29      9.78 o 
  -1   7   3     2890.02     2965.85     40.42 o 
   0   7   3      122.31      120.22      9.36 o 
   1   7   3     2889.92     2825.03     43.76 o 
   2   7   3      467.35      472.86     17.41 o 
   3   7   3     2711.34     2599.57     41.81 o 
   4   7   3        1.00       -0.93      9.32 o 
   5   7   3     1888.62     1832.76     38.71 o 
   6   7   3       13.57       18.26     10.81 o 
   7   7   3     1477.63     1449.11     76.94 o 
  -7   8   3      192.95      209.59     37.26 o 
  -6   8   3       18.73       30.27     25.61 o 
  -5   8   3       98.02      112.35     29.11 o 
  -4   8   3        3.17       23.49     13.28 o 
  -3   8   3        0.00       -5.79     11.42 o 
  -2   8   3       11.07        2.03      9.96 o 
  -1   8   3      356.75      383.60     18.79 o 
   0   8   3        9.89        1.03     10.72 o 
   1   8   3      122.86      134.51     15.00 o 
   2   8   3        3.29       12.98     11.73 o 
   3   8   3        0.63        5.18     10.01 o 
   4   8   3       18.77       18.08     10.81 o 
   5   8   3      170.73      170.80     15.23 o 
   6   8   3        0.04       -2.80     12.17 o 
   7   8   3       53.41       66.87     14.83 o 
   8   8   3        0.34      -22.70     26.19 o 
  -8   9   3        2.13      -19.21     27.36 o 
  -7   9   3     1001.41     1031.78     72.82 o 
  -6   9   3       21.15       -6.99     24.45 o 
  -5   9   3     1445.42     1443.77     79.27 o 
  -4   9   3        9.20       34.34     24.45 o 
  -3   9   3     1612.64     1690.67     67.05 o 
  -2   9   3       23.09       31.80     13.77 o 
  -1   9   3     2048.09     1946.16     68.95 o 
   0   9   3       20.10       21.85     12.71 o 
   1   9   3     1754.93     1744.50     45.74 o 
   2   9   3        1.60      -10.85     10.85 o 
   3   9   3     1736.46     1746.14     40.49 o 
   4   9   3       53.64       62.51     13.26 o 
   5   9   3     1300.22     1284.60     40.69 o 
   6   9   3        1.38       -4.08     13.45 o 
   7   9   3     1214.91     1127.04     43.56 o 
   8   9   3        5.44      -11.06     27.94 o 
   9   9   3      892.51      884.85     72.81 o 
  -8  10   3        0.50       26.78     33.18 o 
  -7  10   3        5.99       13.97     29.69 o 
  -6  10   3        0.30        8.73     27.94 o 
  -5  10   3       55.19       25.61     29.11 o 
  -4  10   3        0.39       12.22     25.61 o 
  -3  10   3        8.45       -9.90     21.54 o 
  -2  10   3       10.02       10.48     23.28 o 
  -1  10   3       18.21       23.80     17.27 o 
   0  10   3        5.42       -8.41     16.22 o 
   1  10   3        5.40       17.81     17.40 o 
   2  10   3        1.24        4.01     13.54 o 
   3  10   3       23.22       10.47     12.12 o 
   4  10   3        1.74       -5.89     13.77 o 
   5  10   3        0.27       -5.19     16.45 o 
   6  10   3        5.41       12.09     25.32 o 
   7  10   3        0.14       11.21     18.46 o 
  -7  11   3      843.04      732.19     68.73 o 
  -6  11   3      113.85      156.60     40.17 o 
  -5  11   3     1101.82     1242.17     80.99 o 
  -4  11   3      136.92      164.17     36.09 o 
  -3  11   3     1082.53     1131.49     74.00 o 
  -2  11   3        7.63        6.40     26.78 o 
  -1  11   3     1216.92     1163.11     71.67 o 
   0  11   3      144.08      170.10     25.07 o 
   1  11   3     1149.57     1112.13     49.91 o 
   2  11   3      210.16      227.20     28.53 o 
   3  11   3     1210.87     1189.28     51.97 o 
   4  11   3       29.92        2.61     18.30 o 
   5  11   3     1060.30      994.60    126.43 o 
   6  11   3       26.81       21.35     23.58 o 
   7  11   3      892.10      935.34     48.18 o 
  -5  12   3       10.00      -11.06     29.69 o 
  -4  12   3        9.63       -4.66     29.69 o 
  -3  12   3       23.51       41.33     31.43 o 
  -2  12   3        2.10       35.51     29.69 o 
  -1  12   3       20.79       51.81     29.69 o 
   0  12   3        0.11       -6.40     25.61 o 
   1  12   3        4.27      -18.40     18.40 o 
   2  12   3        4.29       -6.96     27.36 o 
   3  12   3        6.39       -7.10     19.39 o 
   4  12   3        0.88        2.15     20.35 o 
   5  12   3       50.49       21.57     26.78 o 
  -2  13   3        2.00        5.82     32.60 o 
  -1  13   3      817.12      918.57     71.64 o 
   0  13   3        6.17       28.52     32.02 o 
   1  13   3      784.59      690.22     61.74 o 
   2  13   3       68.45       52.97     33.18 o 
   0   0   4    48328.86    46124.69    824.52 o 
   0   1   4      257.91      255.44      5.17 o 
   1   1   4        6.75       -3.28      3.28 o 
  -1   2   4      374.84      379.68      7.97 o 
   0   2   4    45921.50    47526.59    359.49 o 
   1   2   4        7.55        2.49      2.80 o 
   2   2   4    43525.59    43825.07    296.13 o 
  -2   3   4      291.29      296.67      7.68 o 
  -1   3   4      193.48      186.39      7.41 o 
   0   3   4      351.14      354.65      6.69 o 
   1   3   4       22.01       16.47      3.99 o 
   2   3   4      491.98      461.73      7.89 o 
   3   3   4      885.92      854.32     11.84 o 
  -3   4   4      387.16      378.28     10.13 o 
  -2   4   4    23756.68    23815.83    185.41 o 
  -1   4   4       14.94        7.69      3.68 o 
   0   4   4    22795.40    22500.50    155.08 o 
   1   4   4       17.65       16.68      4.64 o 
   2   4   4    20900.73    21141.64    141.30 o 
   3   4   4      380.25      367.22      8.65 o 
   4   4   4    19892.79    20055.20    142.68 o 
  -4   5   4       36.15       30.30      9.26 o 
  -3   5   4      178.39      175.14     11.23 o 
  -2   5   4      338.59      332.89     13.00 o 
  -1   5   4        3.79       -4.93      4.93 o 
   0   5   4      190.25      190.19      7.22 o 
   1   5   4        0.92       -4.72      4.72 o 
   2   5   4       77.55       76.63      6.11 o 
   3   5   4      135.76      129.40      7.33 o 
   4   5   4       81.44       84.49     10.43 o 
   5   5   4        0.02        1.77      7.77 o 
  -5   6   4       80.38       99.53     15.10 o 
  -4   6   4    15362.30    15265.67    207.66 o 
  -3   6   4       86.49       91.81     11.33 o 
  -2   6   4    15338.14    15631.09    165.07 o 
  -1   6   4      248.17      234.48      8.57 o 
   0   6   4    16811.96    16775.25    144.61 o 
   1   6   4       12.53       17.46      5.98 o 
   2   6   4    14493.70    14797.85    140.78 o 
   3   6   4       45.19       37.02      8.58 o 
   4   6   4    15727.90    15410.40    147.35 o 
   5   6   4      169.35      181.87     12.28 o 
   6   6   4    11200.42    11112.29    156.27 o 
  -6   7   4        8.64       11.95     15.81 o 
  -5   7   4        0.79       12.60     12.53 o 
  -4   7   4       14.20       16.44     11.69 o 
  -3   7   4       29.37       37.59     12.43 o 
  -2   7   4       31.24       32.56      8.36 o 
  -1   7   4        0.52       -6.93      6.93 o 
   0   7   4        0.80       -1.65      6.71 o 
   1   7   4       16.00       22.45      7.11 o 
   2   7   4        0.07        1.28      8.32 o 
   3   7   4        0.01       13.02      9.34 o 
   4   7   4        7.64       17.65      9.89 o 
   5   7   4        4.96       12.45     10.06 o 
   6   7   4       21.74       21.79     10.58 o 
   7   7   4       10.81        6.96     18.92 o 
  -7   8   4        3.51       -6.40     26.19 o 
  -6   8   4     8746.87     8931.51    248.80 o 
  -5   8   4        1.33       30.02     32.01 o 
  -4   8   4    11313.15    11330.29    169.81 o 
  -3   8   4      101.05      119.38     15.41 o 
  -2   8   4     9324.16     9110.53    121.91 o 
  -1   8   4       81.08       58.90     17.13 o 
   0   8   4     9588.15     9282.71    119.84 o 
   1   8   4        7.63       30.51     12.13 o 
   2   8   4     7842.36     7832.27    118.56 o 
   3   8   4       29.89       30.73     10.88 o 
   4   8   4     9387.36     9512.32    122.43 o 
   5   8   4       98.12      128.01     15.36 o 
   6   8   4     7546.85     7351.98    103.35 o 
   7   8   4       18.15        0.00     24.45 o 
   8   8   4     6658.49     6580.85    209.58 o 
  -8   9   4        0.96       11.06     30.85 o 
  -7   9   4       13.28       12.22     30.27 o 
  -6   9   4        0.04      -23.87     23.87 o 
  -5   9   4       27.06       67.52     28.52 o 
  -4   9   4       42.62       30.16     17.82 o 
  -3   9   4       75.30       88.74     27.65 o 
  -2   9   4        0.31      -14.50     14.50 o 
  -1   9   4       69.33       80.94     26.49 o 
   0   9   4       25.90       23.24     15.62 o 
   1   9   4        2.32       -5.72     11.82 o 
   2   9   4       29.02       37.02     13.42 o 
   3   9   4       78.74      109.05     14.03 o 
   4   9   4       38.64       45.53     11.89 o 
   5   9   4       75.82      103.18     14.37 o 
   6   9   4        4.51        4.81     14.92 o 
   7   9   4        8.08        5.82     27.94 o 
   8   9   4       44.54       96.05     34.93 o 
   9   9   4       17.02       13.39     33.18 o 
  -8  10   4     3923.56     4000.67    161.17 o 
  -7  10   4        0.21      -16.88     28.52 o 
  -6  10   4     4480.77     4511.43    164.77 o 
  -5  10   4       12.18        1.16     26.78 o 
  -4  10   4     6305.83     6887.70    209.55 o 
  -3  10   4      103.72      114.68     30.27 o 
  -2  10   4     6657.77     6454.80    190.92 o 
  -1  10   4       12.91        8.46     22.12 o 
   0  10   4     8219.75     8287.83    161.47 o 
   1  10   4        6.18       -7.99     15.84 o 
   2  10   4     7273.31     7299.41    120.61 o 
   3  10   4       76.89       81.61     14.39 o 
   4  10   4     6633.43     6593.03    120.68 o 
   5  10   4        9.74       28.01     15.16 o 
   6  10   4     4575.43     4629.11     91.58 o 
   7  10   4       32.06       48.90     32.02 o 
   8  10   4     3509.47     3498.46    148.27 o 
  -6  11   4       14.18       14.55     32.60 o 
  -5  11   4        0.26       34.34     31.43 o 
  -4  11   4        6.13       29.69     29.10 o 
  -3  11   4       15.59       -2.33     26.19 o 
  -2  11   4       35.11       71.60     29.11 o 
  -1  11   4        6.62       48.90     27.94 o 
   0  11   4       31.70       45.40     29.11 o 
   1  11   4        0.03      -15.72     21.54 o 
   2  11   4        5.77       26.60     22.41 o 
   3  11   4       28.58       -2.91     21.54 o 
   4  11   4       32.58       25.80     44.82 o 
   5  11   4        5.11       23.26     22.41 o 
   6  11   4       16.39       -8.35     18.09 o 
  -4  12   4     3908.28     3832.50    153.58 o 
  -3  12   4        3.27        4.66     27.94 o 
  -2  12   4     4469.11     4985.47    174.11 o 
  -1  12   4       86.76       83.83     30.85 o 
   0  12   4     5046.05     5575.46    181.80 o 
   1  12   4        0.14       19.21     26.78 o 
   2  12   4     4642.19     5048.71    167.12 o 
   3  12   4        0.15       -5.82     25.03 o 
   4  12   4     3764.16     3600.83    131.96 o 
   0   1   5        0.69       -0.86      2.86 o 
   1   1   5     4857.56     5020.91     49.03 o 
  -1   2   5       16.62       21.15      4.89 o 
   0   2   5      112.03      100.62      5.40 o 
   1   2   5       24.35       23.15      4.67 o 
   2   2   5       24.01       16.02      5.00 o 
  -2   3   5       87.10       80.05      6.78 o 
  -1   3   5     7304.06     7446.59     73.68 o 
   0   3   5     1620.39     1547.65     21.36 o 
   1   3   5     1915.79     2017.19     21.43 o 
   2   3   5      299.89      292.12      8.84 o 
   3   3   5     3475.65     3572.17     38.80 o 
  -3   4   5        0.70        2.23      6.24 o 
  -2   4   5        1.42        3.15      5.99 o 
  -1   4   5        4.26       -1.90      5.82 o 
   0   4   5        0.06       -4.87      4.87 o 
   1   4   5        4.04        3.55      5.11 o 
   2   4   5      107.94      105.33      6.10 o 
   3   4   5       44.45       53.34      5.69 o 
   4   4   5       32.93       32.61      7.35 o 
  -4   5   5        1.04        9.19     10.42 o 
  -3   5   5      923.24      979.45     22.89 o 
  -2   5   5        2.16        8.85      7.50 o 
  -1   5   5     2907.96     2943.24     41.82 o 
   0   5   5       21.48       22.23      8.34 o 
   1   5   5     1654.85     1743.53     30.69 o 
   2   5   5        2.43        8.37      5.12 o 
   3   5   5     4546.00     4447.46     47.60 o 
   4   5   5        0.71       -4.22      7.20 o 
   5   5   5     2567.01     2622.67     49.67 o 
  -5   6   5        0.42       -1.53     11.39 o 
  -4   6   5       16.87       32.12     11.78 o 
  -3   6   5      397.17      402.43     16.26 o 
  -2   6   5       16.48        9.68      7.97 o 
  -1   6   5       21.89       30.11      8.26 o 
   0   6   5       12.92       18.77      9.14 o 
   1   6   5        7.05       14.32      5.81 o 
   2   6   5        6.42        5.79      9.95 o 
   3   6   5      484.97      480.28     15.22 o 
   4   6   5        0.45        7.61      7.38 o 
   5   6   5       38.67       18.10      8.68 o 
   6   6   5        0.86        8.72     13.20 o 
  -6   7   5       30.78       43.23     25.03 o 
  -5   7   5     2761.03     2604.94     72.84 o 
  -4   7   5       22.14       52.53     13.59 o 
  -3   7   5     2445.38     2378.31     46.94 o 
  -2   7   5        5.02       16.50      9.87 o 
  -1   7   5     2932.07     2967.42     52.65 o 
   0   7   5        8.67        4.62     14.03 o 
   1   7   5     1683.12     1684.02     30.41 o 
   2   7   5       40.78       45.02     10.62 o 
   3   7   5     1461.97     1506.96     30.62 o 
   4   7   5        0.04        0.98      8.63 o 
   5   7   5     1209.38     1215.06     31.02 o 
   6   7   5        6.19       -8.16     16.22 o 
   7   7   5     1155.90     1114.50     49.24 o 
  -7   8   5        6.62       22.70     27.36 o 
  -6   8   5        8.39      -15.84     17.17 o 
  -5   8   5        1.30       -0.37     16.64 o 
  -4   8   5        3.96       -3.44     28.23 o 
  -3   8   5      114.69      159.16     20.79 o 
  -2   8   5        1.55        0.75     12.50 o 
  -1   8   5        2.28       18.61     12.39 o 
   0   8   5       20.08       26.74     12.73 o 
   1   8   5       10.14       20.23     14.09 o 
   2   8   5        2.49      -10.77     10.77 o 
   3   8   5       74.70       77.14     13.79 o 
   4   8   5        7.75        6.70     10.56 o 
   5   8   5        0.02       12.01     10.88 o 
   6   8   5        2.54        5.81     11.17 o 
   7   8   5       13.21       22.10     19.74 o 
   8   8   5       16.14       25.03     29.10 o 
  -8   9   5        5.47       -3.49     29.69 o 
  -7   9   5     1133.99     1185.11     79.24 o 
  -6   9   5      130.43      153.69     35.51 o 
  -5   9   5     1070.04     1069.19    112.45 o 
  -4   9   5       23.12       38.96     18.40 o 
  -3   9   5     1069.14     1087.45     62.93 o 
  -2   9   5        0.29       -7.40     15.40 o 
  -1   9   5      918.61      916.32     40.73 o 
   0   9   5      250.09      252.83     23.61 o 
   1   9   5     1548.99     1496.35    113.97 o 
   2   9   5       85.02       87.38     15.06 o 
   3   9   5     1460.72     1374.04     40.67 o 
   4   9   5       19.21        5.08     12.58 o 
   5   9   5     1967.23     1857.87     48.90 o 
   6   9   5      108.37       95.54     16.10 o 
   7   9   5     1068.14      980.54     72.24 o 
   8   9   5       55.41       98.96     36.09 o 
  -7  10   5        1.82        5.82     30.27 o 
  -6  10   5        5.72      -15.13     26.78 o 
  -5  10   5        6.01       -0.58     26.78 o 
  -4  10   5        6.96       24.45     27.36 o 
  -3  10   5       10.94       35.04     19.29 o 
  -2  10   5        5.91      -16.45     16.45 o 
  -1  10   5        0.86      -15.16     15.16 o 
   0  10   5        3.71        0.97     16.04 o 
   1  10   5        1.53       -8.10     15.75 o 
   2  10   5       36.49       36.68     14.25 o 
   3  10   5        1.36       -0.87     13.52 o 
   4  10   5        0.22       -3.36     13.79 o 
   5  10   5        1.32       -1.49     15.93 o 
   6  10   5       16.81       60.91     18.30 o 
   7  10   5        0.00       66.94     36.67 o 
  -6  11   5       13.24       47.15     34.93 o 
  -5  11   5      808.93      769.45     65.24 o 
  -4  11   5        0.54        1.75     27.36 o 
  -3  11   5     1587.17     1652.44     88.60 o 
  -2  11   5        0.43       -2.33     25.03 o 
  -1  11   5     1252.24     1217.88     71.67 o 
   0  11   5       12.36        9.90     24.45 o 
   1  11   5     1559.34     1650.38    127.07 o 
   2  11   5        0.21      -13.69     13.69 o 
   3  11   5      686.45      602.22     34.05 o 
   4  11   5        0.03      -16.26     16.26 o 
   5  11   5      767.16      741.73     39.88 o 
   6  11   5        5.80      -17.19     17.19 o 
  -3  12   5       48.70       39.00     32.02 o 
  -2  12   5        1.45       22.12     29.10 o 
  -1  12   5       20.62       -3.49     25.61 o 
   0  12   5       12.94      -21.54     21.54 o 
   1  12   5        6.03        2.33     24.45 o 
   2  12   5        1.32       -4.45     17.89 o 
   3  12   5       47.34       29.11     26.78 o 
   0   0   6     9639.71     9195.13    117.33 o 
   0   1   6       80.68       70.52      4.93 o 
   1   1   6       13.87       14.55      3.99 o 
  -1   2   6       55.69       59.96      5.36 o 
   0   2   6    21071.93    21092.09    185.24 o 
   1   2   6       13.69        7.69      8.15 o 
   2   2   6    26462.23    25900.60    229.86 o 
  -2   3   6       53.06       61.97      6.40 o 
  -1   3   6      109.09      112.76      6.80 o 
   0   3   6       18.72       20.17      5.61 o 
   1   3   6       47.28       51.31      7.48 o 
   2   3   6       59.41       66.00      5.28 o 
   3   3   6      198.72      189.91      9.62 o 
  -3   4   6        1.18        8.55      6.39 o 
  -2   4   6    15671.07    15681.73    147.75 o 
  -1   4   6       30.48       34.50      6.16 o 
   0   4   6    15770.52    16040.17    163.49 o 
   1   4   6       30.64       29.63      6.78 o 
   2   4   6    14233.24    14361.16    132.39 o 
   3   4   6        5.11        0.87      5.62 o 
   4   4   6    13719.84    13917.36    209.73 o 
  -4   5   6        1.37       15.29      8.44 o 
  -3   5   6       74.48       71.38      9.21 o 
  -2   5   6       10.09       12.72      7.52 o 
  -1   5   6       71.93       76.21     11.64 o 
   0   5   6       34.26       44.17      8.92 o 
   1   5   6       29.06       21.86      7.42 o 
   2   5   6        0.04        1.43      4.44 o 
   3   5   6       18.71       15.61      5.59 o 
   4   5   6       13.97       11.60      7.94 o 
   5   5   6       74.58       80.19     12.38 o 
  -5   6   6       20.58       22.17     15.21 o 
  -4   6   6     9450.57     9405.21    169.67 o 
  -3   6   6        0.09        4.04      8.33 o 
  -2   6   6    12410.73    12628.04    138.57 o 
  -1   6   6       16.26       29.20      9.94 o 
   0   6   6    20750.46    21188.99    261.75 o 
   1   6   6       28.42       35.89     10.39 o 
   2   6   6    14537.32    14555.37    128.07 o 
   3   6   6        1.36       13.88      8.07 o 
   4   6   6    12297.62    12151.23    181.87 o 
   5   6   6       23.67       -6.61     14.16 o 
   6   6   6     4882.44     4842.69    109.98 o 
  -6   7   6        7.39       14.47     27.07 o 
  -5   7   6        0.11      -15.40     15.40 o 
  -4   7   6       12.28       -1.30     15.84 o 
  -3   7   6       26.16       32.94     25.32 o 
  -2   7   6        8.71       12.79     12.03 o 
  -1   7   6        7.00       14.11     10.29 o 
   0   7   6       22.72       30.97     10.70 o 
   1   7   6       11.17        2.25      9.46 o 
   2   7   6       34.50       30.26      7.46 o 
   3   7   6       37.60       44.19     10.22 o 
   4   7   6       47.23       50.14     17.17 o 
   5   7   6        0.14       -1.43     10.54 o 
   6   7   6        0.14      -15.38     15.38 o 
   7   7   6       30.68       40.17     20.35 o 
  -7   8   6        0.83      -14.94     20.66 o 
  -6   8   6     4857.16     4887.70    117.38 o 
  -5   8   6        3.86       12.88     51.22 o 
  -4   8   6     8282.74     8402.66    187.40 o 
  -3   8   6       12.09       -0.29     25.32 o 
  -2   8   6     7013.82     6450.57    129.91 o 
  -1   8   6       13.84      -11.30     13.56 o 
   0   8   6     9918.84     9042.63    171.31 o 
   1   8   6        0.07        7.06     14.50 o 
   2   8   6     6598.55     6324.20    101.78 o 
   3   8   6       23.09       34.28     11.99 o 
   4   8   6     7657.53     7596.08    117.70 o 
   5   8   6        5.82       12.69     11.56 o 
   6   8   6     4843.64     4834.01    184.14 o 
   7   8   6        2.05       -5.00     19.88 o 
   8   8   6     5139.13     5644.71    192.91 o 
  -8   9   6       19.00       -1.16     32.02 o 
  -7   9   6        2.43      -26.19     26.19 o 
  -6   9   6        3.18        9.06     20.53 o 
  -5   9   6        3.03       -9.20     32.89 o 
  -4   9   6       11.80       28.89     18.72 o 
  -3   9   6       82.44       55.05     19.71 o 
  -2   9   6        7.75       17.79     25.61 o 
  -1   9   6        9.19       -3.29     15.23 o 
   0   9   6        0.17        2.86     15.10 o 
   1   9   6        2.99       -5.72     14.75 o 
   2   9   6       11.23       21.67     12.65 o 
   3   9   6       82.38       82.98     15.08 o 
   4   9   6        4.99       15.91     12.99 o 
   5   9   6       18.39       11.88     12.83 o 
   6   9   6        0.91       -0.11     19.11 o 
   7   9   6        1.49       41.91     31.43 o 
   8   9   6       14.13       29.10     32.60 o 
  -6  10   6     2865.00     2996.67    129.53 o 
  -5  10   6        0.64       63.45     32.01 o 
  -4  10   6     4745.67     4734.30    119.81 o 
  -3  10   6        0.04      -10.30     17.62 o 
  -2  10   6     5117.41     4983.08    115.54 o 
  -1  10   6       15.36      -13.54     16.07 o 
   0  10   6     7178.74     7257.02    147.47 o 
   1  10   6        5.40        9.40     16.64 o 
   2  10   6     6216.18     5916.67    104.54 o 
   3  10   6        0.15       14.39     13.94 o 
   4  10   6     5714.41     5633.61    100.66 o 
   5  10   6        5.45       11.98     13.53 o 
   6  10   6     3941.58     4045.81    158.26 o 
  -5  11   6       11.35       13.39     32.60 o 
  -4  11   6        1.00        2.91     27.94 o 
  -3  11   6       65.02      119.92     32.02 o 
  -2  11   6        1.00       15.72     25.61 o 
  -1  11   6       23.34       33.54     19.30 o 
   0  11   6       19.78        4.38     18.23 o 
   1  11   6        0.47       24.93     15.39 o 
   2  11   6        4.00        8.45     14.51 o 
   3  11   6       11.87       21.40     15.18 o 
   4  11   6        1.62      -13.54     13.54 o 
   5  11   6       23.43       12.80     17.36 o 
  -1  12   6        0.26      -20.37     25.61 o 
   0  12   6     2715.99     2857.98    114.34 o 
   1  12   6        4.13       23.33     19.43 o 
   0   1   7        0.29        7.81      3.69 o 
   1   1   7     2133.11     2181.91     28.17 o 
  -1   2   7       15.02       23.02      4.24 o 
   0   2   7        6.53        3.54      4.63 o 
   1   2   7        2.13        4.41      4.89 o 
   2   2   7       13.70       14.05      7.06 o 
  -2   3   7      193.24      185.24      9.69 o 
  -1   3   7     4651.45     4632.75     56.76 o 
   0   3   7      184.24      188.16      8.55 o 
   1   3   7     1285.41     1311.93     26.81 o 
   2   3   7      344.54      340.41     15.38 o 
   3   3   7     2439.62     2434.60     31.82 o 
  -3   4   7       35.40       30.06      7.72 o 
  -2   4   7       56.75       60.20      7.63 o 
  -1   4   7       46.97       44.40      6.76 o 
   0   4   7       10.57       15.46      6.78 o 
   1   4   7        6.05        4.62      8.15 o 
   2   4   7        3.05       10.28      8.50 o 
   3   4   7       65.54       64.86      6.24 o 
   4   4   7       25.23       33.22      9.64 o 
  -4   5   7       55.65       35.27     12.75 o 
  -3   5   7      686.92      622.18     25.00 o 
  -2   5   7       39.73       33.25      8.96 o 
  -1   5   7     2572.62     2486.10     43.37 o 
   0   5   7        0.15       -2.23      8.23 o 
   1   5   7     1875.28     1873.13     31.36 o 
   2   5   7       34.68       30.90      7.21 o 
   3   5   7     3569.61     3504.08     77.50 o 
   4   5   7       42.38       66.41     14.19 o 
   5   5   7     1658.08     1631.17     72.46 o 
  -5   6   7        1.69      -14.48     14.61 o 
  -4   6   7       16.56       16.49     15.33 o 
  -3   6   7       35.16       29.43     12.58 o 
  -2   6   7        8.71       21.31     11.28 o 
  -1   6   7        7.28       15.10     10.32 o 
   0   6   7        1.80        4.42      8.77 o 
   1   6   7        0.15        5.31      8.03 o 
   2   6   7        8.41        9.63      7.68 o 
   3   6   7       62.74       63.16     11.76 o 
   4   6   7        9.65       19.45     13.30 o 
   5   6   7        2.35       -1.75     15.02 o 
   6   6   7        0.04        2.02     16.67 o 
  -6   7   7        0.02       -0.52     19.50 o 
  -5   7   7     1550.29     1503.92     55.38 o 
  -4   7   7        6.71       22.00     16.22 o 
  -3   7   7     1901.40     1986.80     68.52 o 
  -2   7   7        8.67        9.62     19.50 o 
  -1   7   7     2675.98     2662.37     59.96 o 
   0   7   7        0.39        2.50     10.79 o 
   1   7   7     1940.27     1839.19     54.11 o 
   2   7   7        8.65       17.71     11.17 o 
   3   7   7     1193.45     1181.06     44.87 o 
   4   7   7        1.08        4.49      9.86 o 
   5   7   7      811.67      879.27     43.16 o 
   6   7   7        9.31       18.80     18.31 o 
   7   7   7      637.98      570.00     38.46 o 
  -7   8   7        0.62      -16.96     20.12 o 
  -6   8   7        1.96       18.79     20.35 o 
  -5   8   7       15.88       27.25     19.55 o 
  -4   8   7        2.06        1.46     16.46 o 
  -3   8   7      168.44      166.51     32.31 o 
  -2   8   7        0.98       19.65     18.92 o 
  -1   8   7       37.55       68.71     22.41 o 
   0   8   7        4.94        8.91     13.84 o 
   1   8   7        6.55        1.14     11.73 o 
   2   8   7        1.04       -6.09     10.99 o 
   3   8   7       83.79       91.23     13.68 o 
   4   8   7       17.19       20.44     11.61 o 
   5   8   7       19.74       10.54     18.15 o 
   6   8   7       11.00       -1.58     18.92 o 
   7   8   7       17.85       12.32     20.64 o 
   8   8   7        5.74      -12.13     21.54 o 
  -7   9   7      894.44     1019.40     74.56 o 
  -6   9   7       53.26       35.07     23.87 o 
  -5   9   7      658.38      717.28     68.72 o 
  -4   9   7       18.56       32.18     19.29 o 
  -3   9   7      864.76      895.78     43.62 o 
  -2   9   7        6.09       10.61     16.36 o 
  -1   9   7      726.72      753.16     37.62 o 
   0   9   7       67.01       33.79     16.92 o 
   1   9   7     1496.35     1474.10     42.62 o 
   2   9   7       82.45       85.69     17.40 o 
   3   9   7     1204.54     1262.24     38.10 o 
   4   9   7        1.70       13.96     12.04 o 
   5   9   7     1660.63     1855.16     68.63 o 
   6   9   7        8.64       21.99     20.76 o 
   7   9   7      768.86      700.54     45.50 o 
  -5  10   7        9.01       32.65     25.90 o 
  -4  10   7       14.43       -0.68     19.11 o 
  -3  10   7        0.07       26.02     19.16 o 
  -2  10   7       38.55       42.92     19.50 o 
  -1  10   7       13.92       23.46     18.04 o 
   0  10   7        0.52       12.17     17.05 o 
   1  10   7        5.79       -4.79     17.04 o 
   2  10   7        0.11      -12.83     12.83 o 
   3  10   7        1.00      -12.20     12.20 o 
   4  10   7       26.17       23.68     13.78 o 
   5  10   7       29.70       29.35     14.25 o 
  -3  11   7     1374.82     1395.77     64.10 o 
  -2  11   7        2.58      -10.78     18.32 o 
  -1  11   7      889.58      874.31     96.70 o 
   0  11   7        3.22        9.71     18.34 o 
   1  11   7     1089.07     1075.50     39.77 o 
   2  11   7       14.67       43.29     15.54 o 
   3  11   7      455.69      448.92     26.85 o 
   0   0   8    14100.99    13981.10    292.81 o 
   0   1   8        2.61        9.74      4.07 o 
   1   1   8       49.18       56.28      7.33 o 
  -1   2   8        8.23       15.87      5.17 o 
   0   2   8    15939.41    15876.04    142.61 o 
   1   2   8      114.75      130.44      8.61 o 
   2   2   8    15635.78    15296.11    161.17 o 
  -2   3   8       17.74       23.21      4.91 o 
  -1   3   8       64.92       64.30      6.28 o 
   0   3   8      145.54      142.74      8.51 o 
   1   3   8       48.96       47.89      8.65 o 
   2   3   8        7.31       12.98      6.82 o 
   3   3   8       11.11       10.87     12.99 o 
  -3   4   8       82.61       96.55     15.50 o 
  -2   4   8     9712.85     9441.37    161.81 o 
  -1   4   8       62.19       61.33     10.33 o 
   0   4   8     9577.04     9516.01    113.22 o 
   1   4   8       32.06       21.42     11.92 o 
   2   4   8     8667.58     8701.70    152.19 o 
   3   4   8       25.53        9.66     12.84 o 
   4   4   8     9667.35     9344.14    165.52 o 
  -4   5   8       78.47       86.65     17.57 o 
  -3   5   8       70.60       81.82     17.17 o 
  -2   5   8       20.88       33.55     24.45 o 
  -1   5   8       98.31      102.41     17.46 o 
   0   5   8       18.92       20.05      9.60 o 
   1   5   8       17.53        5.43      8.25 o 
   2   5   8      122.43      112.35     17.87 o 
   3   5   8       51.43       42.49     15.23 o 
   4   5   8        0.01       -2.99     14.20 o 
   5   5   8       55.24       66.86     17.87 o 
  -5   6   8       19.57       24.20     17.27 o 
  -4   6   8     7931.63     7718.74    156.26 o 
  -3   6   8       34.17       22.03     15.58 o 
  -2   6   8     7135.36     7110.60    133.72 o 
  -1   6   8        4.42       19.31     22.41 o 
   0   6   8     8776.88     8394.20    142.09 o 
   1   6   8        0.01        0.80     11.99 o 
   2   6   8     6987.34     6989.31    136.73 o 
   3   6   8       32.11       36.64     16.67 o 
   4   6   8     8086.81     8256.80    159.43 o 
   5   6   8        8.07        3.67     20.66 o 
   6   6   8     5613.28     5774.01    128.39 o 
  -6   7   8       18.42       51.09     19.97 o 
  -5   7   8        0.03        0.64     17.16 o 
  -4   7   8       54.04       60.46     18.05 o 
  -3   7   8        5.33        6.76     16.59 o 
  -2   7   8       16.53       26.40     15.10 o 
  -1   7   8       12.13       11.82     13.78 o 
   0   7   8       59.72       57.77     12.25 o 
   1   7   8        3.53        7.39     10.74 o 
   2   7   8        0.17       10.18      9.85 o 
   3   7   8        8.75        4.88     16.04 o 
   4   7   8        0.02       18.97     33.76 o 
   5   7   8       35.07       11.43     17.64 o 
   6   7   8        0.75       21.52     19.50 o 
   7   7   8        2.44       15.95     20.94 o 
  -7   8   8        0.87        5.46     21.21 o 
  -6   8   8     5132.99     5418.86    129.48 o 
  -5   8   8       45.69       68.82     20.47 o 
  -4   8   8     6788.66     7119.51    148.11 o 
  -3   8   8       16.12       31.79     19.50 o 
  -2   8   8     5039.81     5092.93    147.63 o 
  -1   8   8       25.32       35.63     15.61 o 
   0   8   8     5237.04     4999.58     87.52 o 
   1   8   8       17.84       13.15     14.49 o 
   2   8   8     4273.17     4324.35     77.39 o 
   3   8   8        2.73       14.26     18.05 o 
   4   8   8     5496.55     5506.85    142.12 o 
   5   8   8       34.40       57.20     20.76 o 
   6   8   8     4789.60     4610.93    420.48 o 
   7   8   8        1.31        0.36     21.17 o 
  -6   9   8        3.72       -4.77     20.78 o 
  -5   9   8       10.24       16.36     22.41 o 
  -4   9   8        7.02       25.78     19.64 o 
  -3   9   8        0.56       10.94     32.60 o 
  -2   9   8        3.78        3.53     16.16 o 
  -1   9   8       14.40       33.83     16.26 o 
   0   9   8        2.04       22.83     13.96 o 
   1   9   8       15.71       22.50     12.35 o 
   2   9   8        0.14       11.64     12.76 o 
   3   9   8        1.99        2.66     14.05 o 
   4   9   8        8.25       12.71     20.37 o 
   5   9   8       27.12       -1.75     20.58 o 
   6   9   8        5.42        9.16     21.99 o 
  -4  10   8     3668.23     3632.77    129.90 o 
  -3  10   8       22.31        4.84     32.89 o 
  -2  10   8     4145.82     4102.15    102.36 o 
  -1  10   8       10.24       26.31     17.77 o 
   0  10   8     4863.13     5309.66     98.16 o 
   1  10   8       44.36       45.23     14.91 o 
   2  10   8     4682.99     4821.72    102.26 o 
   3  10   8        6.52       26.71     12.96 o 
   4  10   8     3833.95     3781.80    119.12 o 
   0   1   9      204.18      209.37     10.69 o 
   1   1   9     2372.19     2359.22     34.32 o 
  -1   2   9       94.66      101.91      9.54 o 
   0   2   9       69.35       67.94     12.86 o 
   1   2   9       56.33       53.02      9.75 o 
   2   2   9       28.40       13.16      8.15 o 
  -2   3   9        1.15        6.76      9.55 o 
  -1   3   9     2070.14     2027.97     38.80 o 
   0   3   9        7.44       10.38      7.62 o 
   1   3   9     1580.86     1576.46     43.90 o 
   2   3   9        1.74       -5.39      7.32 o 
   3   3   9     1582.69     1557.71     34.79 o 
  -3   4   9        1.46       -5.82      9.52 o 
  -2   4   9       52.18       59.10     10.71 o 
  -1   4   9        0.15        0.73      8.70 o 
   0   4   9       40.57       41.14     14.91 o 
   1   4   9        3.63       24.45     12.74 o 
   2   4   9        1.51       -7.16      7.16 o 
   3   4   9        3.07       17.79      9.50 o 
   4   4   9        7.24       14.46     14.13 o 
  -4   5   9       15.73       27.90     25.32 o 
  -3   5   9     1237.28     1281.53     44.20 o 
  -2   5   9       13.79       11.93     10.32 o 
  -1   5   9     1228.20     1217.05     44.15 o 
   0   5   9      234.66      226.12     13.87 o 
   1   5   9     1207.51     1097.54     41.20 o 
   2   5   9       71.47       56.18     29.11 o 
   3   5   9     1414.71     1386.10     94.13 o 
   4   5   9       14.18       11.33     33.18 o 
   5   5   9     1426.73     1435.36     52.34 o 
  -5   6   9       55.78       76.42     19.02 o 
  -4   6   9       39.18       30.51     19.21 o 
  -3   6   9       18.73      -13.84     13.84 o 
  -2   6   9        4.08       13.00     13.98 o 
  -1   6   9       82.94       71.83     15.97 o 
   0   6   9        0.09        7.23     11.99 o 
   1   6   9       51.08       58.04     17.08 o 
   2   6   9       58.32       54.80     17.08 o 
   3   6   9        9.39       17.92     16.64 o 
   4   6   9        1.91      -12.76     15.16 o 
   5   6   9      150.45      152.18     65.78 o 
   6   6   9        4.48       25.64     18.47 o 
  -6   7   9        3.32        7.14     22.70 o 
  -5   7   9     1136.17     1124.54     49.43 o 
  -4   7   9       16.44       26.56     17.46 o 
  -3   7   9     1298.56     1277.24     48.10 o 
  -2   7   9       23.05       -5.92     14.09 o 
  -1   7   9      955.51      913.33     30.57 o 
   0   7   9       22.56       14.16     11.00 o 
   1   7   9      969.48      953.73     27.35 o 
   2   7   9       86.65      126.47     21.58 o 
   3   7   9      822.02      735.44     39.30 o 
   4   7   9        0.15      -15.64     15.64 o 
   5   7   9     1121.46     1097.67     49.77 o 
   6   7   9        5.08      -14.85     18.29 o 
   7   7   9      928.78      947.12     49.42 o 
  -6   8   9       16.82       11.64     20.99 o 
  -5   8   9       16.67       30.01     25.90 o 
  -4   8   9        0.08        0.98     17.05 o 
  -3   8   9        0.76        7.99     17.19 o 
  -2   8   9       13.69       15.64     15.16 o 
  -1   8   9       58.94       56.08     13.52 o 
   0   8   9       29.38       58.22     19.34 o 
   1   8   9       34.72       62.98     11.80 o 
   2   8   9        6.58       -3.19     16.64 o 
   3   8   9        0.00      -15.78     16.57 o 
   4   8   9       34.76       48.14     20.98 o 
   5   8   9       48.68       68.36     21.95 o 
   6   8   9        5.24       -8.91     20.78 o 
  -4   9   9        1.74      -18.30     18.30 o 
  -3   9   9      943.84      927.05     90.00 o 
  -2   9   9        5.05       30.37     17.23 o 
  -1   9   9      697.04      717.89     30.50 o 
   0   9   9        0.59       -6.52     16.03 o 
   1   9   9      954.56     1002.47     45.56 o 
   2   9   9        0.26       -3.83     18.47 o 
   3   9   9      792.13      790.08     45.31 o 
   4   9   9       12.38       13.97     21.40 o 
  -1  10   9        6.94       25.94     15.31 o 
   0  10   9        7.19        6.69     23.12 o 
   1  10   9        5.05       12.52     13.62 o 
   0   0  10     7684.37     7418.79    164.78 o 
   0   1  10       16.46       19.67      6.98 o 
   1   1  10        4.41       11.70      7.26 o 
  -1   2  10       50.41       41.83      8.46 o 
   0   2  10     7113.71     6925.28    118.70 o 
   1   2  10        8.92        0.52     10.86 o 
   2   2  10     6536.77     6262.30     97.25 o 
  -2   3  10       14.31       29.15      9.04 o 
  -1   3  10        8.82        8.37     12.84 o 
   0   3  10       35.62       33.74     12.43 o 
   1   3  10        0.33       11.73     25.32 o 
   2   3  10       35.36       32.49     15.13 o 
   3   3  10      245.80      242.56     14.21 o 
  -3   4  10       55.64       40.74     17.43 o 
  -2   4  10     6844.93     6878.70    100.68 o 
  -1   4  10        1.86        4.73      8.97 o 
   0   4  10     7956.01     7645.01    137.60 o 
   1   4  10       21.77       24.57     14.16 o 
   2   4  10     7267.07     7326.83    165.82 o 
   3   4  10       66.85       78.40     10.64 o 
   4   4  10     6088.66     6066.49     93.92 o 
  -4   5  10        1.95       13.66     11.60 o 
  -3   5  10       24.44       25.45     11.30 o 
  -2   5  10       59.58       52.52     11.64 o 
  -1   5  10       11.61        2.13      9.46 o 
   0   5  10       29.86       15.13     13.98 o 
   1   5  10        7.09       25.97     14.20 o 
   2   5  10        0.05       10.16     14.99 o 
   3   5  10       18.42       11.06     16.88 o 
   4   5  10       60.52       58.24     11.48 o 
   5   5  10       12.83       22.01     17.32 o 
  -5   6  10        1.68       21.24     17.19 o 
  -4   6  10     4441.73     4587.28    104.39 o 
  -3   6  10        6.98       -1.16     11.52 o 
  -2   6  10     5623.34     5463.80    108.36 o 
  -1   6  10       36.37       41.95     11.18 o 
   0   6  10     6334.88     6244.20    126.96 o 
   1   6  10        0.45       -7.80     16.88 o 
   2   6  10     5965.24     6150.98    128.25 o 
   3   6  10        4.78        9.95     22.70 o 
   4   6  10     4418.56     4248.29    101.73 o 
   5   6  10       26.62       43.17     19.39 o 
   6   6  10     3443.32     3553.54     94.90 o 
  -5   7  10        0.01       -6.19     42.78 o 
  -4   7  10        0.30        4.66     17.20 o 
  -3   7  10       23.78       11.19     12.58 o 
  -2   7  10       14.19       15.08     11.99 o 
  -1   7  10        0.47      -16.68     16.68 o 
   0   7  10        0.02       14.55     17.75 o 
   1   7  10        2.60       26.69     17.82 o 
   2   7  10       10.25        5.20     16.86 o 
   3   7  10        2.72        8.85     17.27 o 
   4   7  10       26.57       48.65     19.47 o 
   5   7  10        0.78       10.33     18.81 o 
  -4   8  10     3235.68     3182.36     86.74 o 
  -3   8  10       28.30       23.76     14.15 o 
  -2   8  10     4572.67     4614.86     84.72 o 
  -1   8  10       32.88       25.18     12.67 o 
   0   8  10     4884.49     5188.78    174.75 o 
   1   8  10       11.15       38.53     19.11 o 
   2   8  10     5062.32     4830.79    177.70 o 
   3   8  10        4.23       37.57     23.28 o 
   4   8  10     3706.77     3847.31    102.80 o 
  -1   9  10       33.54       39.55     14.52 o 
   0   9  10        1.66      -10.11     19.21 o 
   1   9  10        0.93       13.48     21.17 o 
   0   1  11        1.12        5.11      9.03 o 
   1   1  11      965.63      953.10     65.25 o 
  -1   2  11        3.49       15.06     11.27 o 
   0   2  11       49.51       54.08     13.10 o 
   1   2  11        1.34       -5.47     10.86 o 
   2   2  11       10.96        7.31     10.91 o 
  -2   3  11        5.95       16.29      8.82 o 
  -1   3  11      766.70      740.61     27.98 o 
   0   3  11      177.54      187.07     16.99 o 
   1   3  11     1433.95     1403.75     42.24 o 
   2   3  11       19.08       35.24     13.42 o 
   3   3  11     1036.99     1031.89     46.03 o 
  -3   4  11        0.31       13.38      9.98 o 
  -2   4  11        2.08        7.81      9.33 o 
  -1   4  11        2.00       15.33     12.73 o 
   0   4  11        4.67       11.39     12.84 o 
   1   4  11        1.61       -4.84     20.96 o 
   2   4  11       43.60       32.44     14.34 o 
   3   4  11        2.00        0.30     13.67 o 
   4   4  11       27.73       33.18     15.33 o 
  -4   5  11        2.88       -0.17     10.62 o 
  -3   5  11     1409.64     1447.18     36.67 o 
  -2   5  11        0.62       -3.04      9.79 o 
  -1   5  11     1124.16     1145.24     41.48 o 
   0   5  11        9.20       11.00     16.88 o 
   1   5  11     1514.26     1472.58     77.23 o 
   2   5  11        1.29       18.51     23.57 o 
   3   5  11      702.64      666.94     66.98 o 
   4   5  11        0.18       13.20     30.85 o 
   5   5  11      678.95      722.36     38.06 o 
  -5   6  11        1.58        6.14     12.76 o 
  -4   6  11        0.06      -19.23     19.23 o 
  -3   6  11      109.21      129.81     14.78 o 
  -2   6  11       16.32        7.82     11.14 o 
  -1   6  11       10.86        0.23     33.76 o 
   0   6  11        3.42      -11.09     14.80 o 
   1   6  11        3.97       -9.88     14.61 o 
   2   6  11       16.94       18.83     16.45 o 
   3   6  11       88.51       61.12     18.29 o 
   4   6  11        0.56        2.62     18.34 o 
   5   6  11       10.17        8.78     19.06 o 
  -3   7  11      697.34      717.51     42.56 o 
  -2   7  11        0.42       -3.29     11.28 o 
  -1   7  11      764.41      797.04     39.44 o 
   0   7  11        2.38       15.94     37.25 o 
   1   7  11     1183.20     1212.50     49.63 o 
   2   7  11        5.13       -7.28     16.88 o 
   3   7  11      909.31      909.74     44.68 o 
   1   1  12        5.41        7.57     14.55 o 
  -1   2  12       39.02       33.18     18.05 o 
   0   2  12     5252.80     5301.61     93.72 o 
   1   2  12        5.86       12.51     12.51 o 
   2   2  12     4193.69     4349.03    148.38 o 
  -2   3  12       12.70       12.22     19.79 o 
  -1   3  12       15.61       -5.24     18.05 o 
   0   3  12        5.06        4.38     18.04 o 
   1   3  12        9.71       14.91     12.55 o 
   2   3  12        9.64        8.08     12.73 o 
   3   3  12        8.57       35.26     13.97 o 
  -3   4  12        1.28       12.22     13.97 o 
  -2   4  12     4342.07     4275.68    133.78 o 
  -1   4  12       23.79       24.07     13.15 o 
   0   4  12     4702.43     4983.18     99.65 o 
   1   4  12       23.03       31.58     15.72 o 
   2   4  12     4552.67     4773.23    141.98 o 
   3   4  12        1.52        7.05     13.92 o 
   4   4  12     3836.59     4005.31     90.70 o 
  -3   5  12       17.47       19.79     25.03 o 
  -2   5  12       23.03       45.92     14.75 o 
  -1   5  12       25.34       37.95     15.23 o 
   0   5  12       26.06       45.08     25.03 o 
   1   5  12        8.10        2.20     14.39 o 
   2   5  12        1.63       -0.49     29.98 o 
   3   5  12        5.44       23.45     17.05 o 
  -1   6  12        2.06        6.54     15.94 o 
   0   6  12     2475.11     2606.04     70.58 o 
   1   6  12       15.96       52.97     18.52 o 
  -1   2  13        6.63        7.57     16.30 o 
   2   2  13       10.92        0.00     17.46 o 
  -1   3  13      545.19      540.42     37.85 o 
   0   3  13        6.97       39.58     19.79 o 
   1   3  13     1019.79     1071.54     56.80 o 
                                                 
